# Supplementary material for: Neoantigen Vaccines; Clinical Trials, Classes, Indications, Adjuvants and Combinatorial Treatments
Source: Cancers (Basel). 2022 Oct 21;14(20):5163. doi: 10.3390/cancers14205163 (PMC9600771; doi:10.3390/cancers14205163)
Supplement: Supplementary file 1 [file cancers-14-05163-s001.zip]

Archive with 1 entries (1 files):
- cancers-1925164-supplementary.xlsx
