# Supplementary material for: Neoantigen Vaccines; Clinical Trials, Classes, Indications, Adjuvants and Combinatorial Treatments
Source: Cancers (Basel). 2022 Oct 21;14(20):5163. doi: 10.3390/cancers14205163 (PMC9600771; doi:10.3390/cancers14205163)
Supplement: Supplementary file 1 [file cancers-14-05163-s001.zip › cancers-1925164-supplementary.xlsx]

## Sheet: Table of neoantigen vaccine cli
NCT Number	Title	Status	Study Results	Conditions	Interventions	Phases	Start Date	Adjuvant	Vaccine drug name	Classification	Combination treatments
NCT03558945	Clinical Trial on Personalized Neoantigen Vaccine for Pancreatic Tumor	Recruiting	No Results Available	Pancreatic Tumor	Biological: Personalized neoantigen vaccine	Phase 1	April 2, 2018	Poly ICLC	Personalized Neoantigen Vaccine	Peptide Vaccine	-
NCT04749641	Neoantigen Vaccine Therapy Against H3.3-K27M Diffuse Intrinsic Pontine Glioma	Recruiting	No Results Available	Diffuse Intrinsic Pontine Glioma	Biological: Histone H3.3-K27M Neoantigen Vaccine Therapy	Phase 1	March 8, 2021	Poly ICLC	Histone H3.3-K27M Neoantigen Vaccin	Peptide Vaccine	-
NCT04487093	Clinical Study of Neoantigen Vaccine Combined With Targeted Drugs in the Treatment of Non-small Cell Lung Cancer	Recruiting	No Results Available	Non Small Cell Lung Cancer	Drug: neoantigen vaccine + EGFR-TKI|Drug: neoantigen vaccine + anti-angioge	Phase 1	May 17, 2020	anti-angioge or EGFR-TKI	Personalized Neoantigen Peptide Vaccine	Peptide Vaccine	EGFR-TKI, anti-angioge
NCT04087252	An Immunogenic Personal Neoantigen Vaccine for Cancer Treatment	Recruiting	No Results Available	Cancer	Biological: tumor neoantigen	Phase 1	September 4, 2019	Not mentioned	Personal Neoantigen Vaccine	Unspecified	-
NCT04397003	Personalized Neoantigen Vaccine in Combination With Durvalumab (MEDI4736) in Extensive Stage Small Cell Lung Cancer	Not yet recruiting	No Results Available	Extensive-stage Small Cell Lung Cancer	Biological: Neoantigen DNA vaccine|Drug: Durvalumab|Device: TDS-IM v2.0 Device|Procedure: Peripheral blood draws	Phase 2	July 30, 2022	Durvalumab	Neoantigen DNA vaccine	DNA vaccine	-
NCT04799431	Neoantigen-Targeted Vaccine Combined With Anti-PD-1 Antibody for Patients With Stage IV MMR-p Colon and Pancreatic Ductal Cancer	Not yet recruiting	No Results Available	Pancreatic Cancer Metastatic|Colorectal Cancer Metastatic	Drug: Neoantigen Vaccine with Poly-ICLC adjuvant|Drug: Retifanlimab	Phase 1	August 2021	Poly ICLC	Neoantigen Vaccine	Peptide Vaccine	Retifanlimab
NCT03715985	Personalized Neo-antigen Vaccine in Advanced Solid Tumors (NeoPepVac)	Recruiting	No Results Available	Malignant Melanoma, Metastatic|Non Small Cell Lung Cancer Metastatic|Bladder Urothelial Carcinoma, Metastatic	Drug: EVAX-01-CAF09b	Phase 1|Phase 2	January 28, 2019	CAF09b	NeoPepVac, EVAX-01-CAF09b	Peptide Vaccine	anti-PD-1 or anti-PD-L1 inhibitor
NCT03929029	Neoantigen Vaccine Plus Locally Administered Ipilimumab and Systemic Nivolumab in Advanced Melanoma	Recruiting	No Results Available	Melanoma	Drug: Nivolumab|Biological: NeoVax plus Montanide|Drug: Ipilimumab	Phase 1	November 11, 2020	Poly ICLC, Montanide	NeoVax	Peptide Vaccine	Ipilimumab, Nivolumab
NCT04810910	Personalized Neoantigen Vaccine in Pancreatic Cancer Patients Following Surgical Resection and Adjuvant Chemotherapy	Not yet recruiting	No Results Available	Resectable Pancreatic Cancer	Biological: iNeo-Vac-P01|Other: GM-CSF	Phase 1	March 30, 2021	GM-CSF	iNeo-Vac-P01	Peptide Vaccine	-
NCT04397926	Phase I Study of Individualized Neoantigen Peptides in the Treatment of EGFR Mutant Non-small Cell Lung Cancer	Recruiting	No Results Available	Non Small Cell Lung Cancer	Drug: Individualized neoantigen peptides vaccine	Phase 1	May 30, 2020	Not mentioned	Individualized Neoantigen Peptides Vaccine	Peptide Vaccine	-
NCT03914872	Expanded Access Neoantigen Vaccine in Solid Tumors	Temporarily not available	No Results Available	Solid Tumor, Adult	Biological: Neoantigen DNA Vaccine|Device: Integrated electroporation device	Phase 1	2019	Not mentioned	Neoantigen DNA Vaccine	DNA vaccine	-
NCT03606967	Testing the Addition of an Individualized Vaccine to Nab-Paclitaxel, Durvalumab and Tremelimumab and Chemotherapy in Patients With Metastatic Triple Negative Breast Cancer	Recruiting	No Results Available	Anatomic Stage IV Breast Cancer AJCC v8|Invasive Breast Carcinoma|Metastatic Triple-Negative Breast Carcinoma|Prognostic Stage IV Breast Cancer AJCC v8	Drug: Carboplatin|Biological: Durvalumab|Drug: Gemcitabine Hydrochloride|Drug: Nab-paclitaxel|Biological: Personalized Synthetic Long Peptide Vaccine|Drug: Poly ICLC|Biological: Tremelimumab	Phase 2	December 14, 2018	Poly ICLC	Personalized Synthetic Long Peptide Vaccine	Peptide Vaccine	Durvalumab, Gemcitabine Hydrochloride, Nab-paclitaxel, Tremelimumab, Carboplatin
NCT03674073	A Study Combining Personalized Neoantigen-based Dendritic Cell Vaccine With Microwave Ablation for the Treatment of Hepatocellular Carcinoma	Unknown status	No Results Available	Hepatocellular Carcinoma|Liver Cancer, Adult	Biological: Neoantigen Vaccines|Procedure: Microwave Ablation	Phase 1	October 15, 2018	Not mentioned	Personalized Neoantigen-based Dendritic Cell Vaccine	Dendritic cell vaccine	-
NCT02950766	NeoVax Plus Ipilimumab in Renal Cell Carcinoma	Recruiting	No Results Available	Kidney Cancer	Drug: NeoVax|Drug: Ipilimumab	Phase 1	March 3, 2019	Poly ICLC	NeoVax	Peptide Vaccine	Ipilimumab
NCT03359239	Atezolizumab Given in Combination With a Personalized Vaccine in Patients With Urothelial Cancer	Recruiting	No Results Available	Urothelial/Bladder Cancer, Nos	Drug: Atezolizumab|Biological: PGV001|Drug: Poly ICLC|Drug: Normal saline	Phase 1	May 8, 2019	Poly ICLC	PGV001	Peptide Vaccine	Atezolizumab, Normal saline
NCT04251117	GNOS-PV02 Personalized Neoantigen Vaccine, INO-9012 and Pembrolizumab in Subjects With Advanced HCC	Recruiting	No Results Available	HCC	Biological: GNOS-PV02|Biological: INO-9012|Drug: Pembrolizumab|Device: CELLECTRAÂ®2000 EP Device	Phase 1|Phase 2	March 1, 2020	IL-12	GNOS-PV02	DNA vaccine	IL-12 (INO-9012), Pembrolizumab
NCT04266730	Trial of a Personalized and Adaptive Neoantigen Dose-Adjusted Vaccine Concurrently With Pembrolizumab	Not yet recruiting	No Results Available	Squamous Cell Lung Cancer|Squamous Non-small Cell Lung Cancer|Squamous Cell Carcinoma of Head and Neck	Biological: PANDA-VAC|Drug: Pembrolizumab	Phase 1	December 1, 2021	Poly ICLC	PANDA-VAC	Peptide Vaccine	Pembrolizumab
NCT04930783	NeoVax + CDX-301 and Nivolumab in Advanced Melanoma	Not yet recruiting	No Results Available	Melanoma|Metastatic Melanoma	Drug: CDX-301|Biological: NEOVAX|Drug: Nivolumab	Phase 1	November 2021	Poly ICLC	NeoVax	Peptide Vaccine	CDX-301, Nivolumab
NCT03361852	A Pilot Study of a Personalized Neoantigen Cancer Vaccine Following Front-Line Rituximab in Follicular Lymphoma	Not yet recruiting	No Results Available	Follicular Lymphoma	Drug: Rituximab|Biological: Neo Vax	Phase 1	July 31, 2021	Poly ICLC	NeoVax	Peptide Vaccine	Rituximab, Pembrolizumab
NCT03219450	A Personalized Neoantigen Cancer Vaccine in Treatment NaÃ¯ve, Asymptomatic Patients With IGHV Unmutated CLL.	Not yet recruiting	No Results Available	Lymphocytic Leukemia	Drug: NeoVax|Drug: Cyclophosphamide|Drug: Pembrolizumab	Phase 1	July 31, 2021	Poly ICLC	NeoVax	Peptide Vaccine	Cyclophosphamide, Pembrolizumab
NCT03673020	Phase 1a Study to Evaluate Immunogenicity of ASVÂ®	Active, not recruiting	No Results Available	Solid Tumor, Adult	Biological: ASV® AGEN2017 + QS-21 Stimulon® adjuvant	Phase 1	May 16, 2019	QS-21 Stimulon® Adjuvant	ASV® AGEN2017	Heat shock protein vaccine	-
NCT02287428	Personalized NeoAntigen Cancer Vaccine w RT Plus Pembrolizumab for Patients With Newly Diagnosed GBM	Recruiting	No Results Available	Glioblastoma	Radiation: Radiation Therapy|Biological: Personalized NeoAntigen Vaccine|Drug: Pembrolizumab|Drug: Temozolomide	Phase 1	November 2014	temozolomide	NeoVax	Peptide Vaccine	Pembrolizumab, Temozolomide
NCT03871205	Neoantigen-primed DC Vaccines Therapy for Refractory Lung Cancer	Unknown status	No Results Available	Carcinoma, Non-Small Cell Lung|Carcinoma, Small Cell Lung	Biological: Neoantigen loaded DC vaccine	Phase 1	April 1, 2019	Not mentioned	Neoantigen Loaded DC Vaccine	Dendritic cell vaccine	-
NCT03870113	DC Vaccines Targeting HPV16/18 E6/E7 Protein to Regress CINI/CIN2	Not yet recruiting	No Results Available	Cervical Intraepithelial Neoplasia	Biological: Vaccinated group	Phase 1	April 1, 2019	Not mentioned	DC Vaccines Targeting HPV16/18 E6/E7 Protein	Dendritic cell vaccine	-
NCT03631043	Personalized Vaccine in Treating Patients With Smoldering Multiple Myeloma	Recruiting	No Results Available	Smoldering Plasma Cell Myeloma	Procedure: Biopsy Specimen Radiography|Drug: Lenalidomide|Biological: Vaccine Therapy	Early Phase 1	December 21, 2018	Not mentioned	-	Unspecified	Lenalidomide
NCT03199040	Neoantigen DNA Vaccine Alone vs. Neoantigen DNA Vaccine Plus Durvalumab in Triple Negative Breast Cancer Patients Following Standard of Care Therapy	Recruiting	No Results Available	Triple Negative Breast Cancer|Triple Negative Breast Neoplasms|TNBC - Triple-Negative Breast Cancer|Triple-negative Breast Carcinoma	Drug: Durvalumab|Biological: Neoantigen DNA vaccine|Device: TDS-IM system (Inchor Medical Systems)|Procedure: Peripheral blood draw	Phase 1	August 8, 2019	Durvalumab	Neoantigen DNA Vaccine	DNA vaccine	Durvalumab
NCT03956056	Neoantigen Peptide Vaccine Strategy in Pancreatic Cancer Patients Following Surgical Resection and Adjuvant Chemotherapy	Recruiting	No Results Available	Pancreas Cancer|Pancreatic Cancer|Cancer of the Pancreas	Biological: Neoantigen Peptide Vaccine|Drug: Poly ICLC|Procedure: Blood for immune monitoring	Phase 1	February 13, 2020	Poly ICLC	Neoantigen Peptide Vaccine	Peptide Vaccine	-
NCT03122106	Neoantigen DNA Vaccine in Pancreatic Cancer Patients Following Surgical Resection and Adjuvant Chemotherapy	Active, not recruiting	No Results Available	Pancreatic Cancer|Pancreas Cancer|Cancer of the Pancreas	Biological: Personalized neoantigen DNA vaccine|Device: TDS-IM Electrode Array System|Procedure: Peripheral blood draws	Phase 1	January 5, 2018	Chemotherapy	Personalized Neoantigen DNA Vaccine	DNA vaccine	-
NCT04015700	Neoantigen-based Personalized DNA Vaccine in Patients With Newly Diagnosed, Unmethylated Glioblastoma	Recruiting	No Results Available	Glioblastoma	Biological: Personalized neoantigen DNA vaccine supplied by Geneos Therapeutics|Device: CELLECTRAÂ®2000 EP Device supplied by Geneos Therapeutics|Drug: Plasmid encoded IL-12	Phase 1	July 14, 2020	IL-12	GNOS-PV01 (supplied by Geneos Therapeutics)	DNA vaccine	IL-12
NCT04248569	DNAJB1-PRKACA Fusion Kinase Peptide Vaccine Combined With Nivolumab and Ipilimumab for Patients With Fibrolamellar Hepatocellular Carcinoma	Recruiting	No Results Available	Fibrolamellar Hepatocellular Carcinoma (FLC)	Drug: DNAJB1-PRKACA peptide vaccine|Drug: Nivolumab|Drug: Ipilimumab	Phase 1	April 21, 2020	Poly ICLC	DNAJB1-PRKACA Fusion Kinase Peptide Vaccine	Fusion protein vaccine	Nivolumab, Ipilimumab
NCT04117087	Pooled Mutant KRAS-Targeted Long Peptide Vaccine Combined With Nivolumab and Ipilimumab for Patients With Resected MMR-p Colorectal and Pancreatic Cancer	Recruiting	No Results Available	Colorectal Cancer|Pancreatic Cancer	Drug: KRAS peptide vaccine|Drug: Nivolumab|Drug: Ipilimumab	Phase 1	May 29, 2020	Poly ICLC	KRAS Peptide Vaccine	Peptide Vaccine	Nivolumab, Ipilimumab
NCT04912765	Neoantigen Dendritic Cell Vaccine and Nivolumab in HCC and Liver Metastases From CRC	Recruiting	No Results Available	Hepatocellular Carcinoma|Hepatocellular Cancer|Colorectal Cancer|Colorectal Carcinoma|Liver Metastases	Biological: Neoantigen Dendritic Cell Vaccine|Drug: Nivolumab	Phase 2	April 15, 2021	nivolumab	Neoantigen Dendritic Cell Vaccine	Dendritic cell vaccine	Nivolumab
NCT03794128	A Study of Personalized Neoantigen Cancer Vaccines	Completed	No Results Available	Non Small Cell Lung Cancer|Colorectal Cancer|Gastroesophageal Adenocarcinoma|Urothelial Carcinoma|Pancreatic Ductal Adenocarcinoma	Procedure: Blood collection for research (next-generation sequencing [NGS])|Procedure: Blood collection for research (HLA typing)	Phase 1	July 25, 2018	Not mentioned	-	Unspecified	-
NCT03908671	Clinical Study of Personalized mRNA Vaccine Encoding Neoantigen in Patients With Advanced Esophageal Cancer and Non-small Cell Lung Cancer	Not yet recruiting	No Results Available	Esophageal Cancer|Non Small Cell Lung Cancer	Biological: Personalized mRNA Tumor Vaccine	Phase 1	May 2019	Not mentioned	Personalized mRNA Tumor Vaccine	mRNA vaccine	-
NCT03468244	Clinical Study of Personalized mRNA Vaccine Encoding Neoantigen in Patients With Advanced Digestive System Neoplasms	Recruiting	No Results Available	Advanced Esophageal Squamous Carcinoma|Gastric Adenocarcinoma|Pancreatic Adenocarcinoma|Colorectal Adenocarcinoma	Biological: Personalized mRNA Tumor Vaccine	Phase 2	May 1, 2018	Not mentioned	Personalized mRNA Tumor Vaccine	mRNA vaccine	-
NCT01970358	A Phase I Study With a Personalized NeoAntigen Cancer Vaccine in Melanoma	Completed	No Results Available	Melanoma	Biological: Poly-ICLC|Biological: Peptides	Phase 1	January 2014	Poly ICLC	NeoVax	Peptide Vaccine	-
NCT04364230	Melanoma Vaccine Against Neoantigen and Shared Antigens by CD40 Activation and TLR Agonists In Patients With Melanoma	Recruiting	No Results Available	Melanoma	Drug: 6MHP|Drug: NeoAg-mBRAF|Drug: PolyICLC|Drug: CDX-1140	Phase 1|Phase 2	September 28, 2020	Poly ICLC	NeoAg-mBRAF	Peptide Vaccine	6MHP, CDX-1140
NCT03645148	Clinical Study of a Personalized Neoantigen Cancer Vaccine in Treating Patients With Advanced Pancreatic Cancer	Unknown status	No Results Available	Pancreatic Cancer|Pancreatic Carcinoma	Biological: iNeo-Vac-P01|Other: GM-CSF	Phase 1	October 24, 2017	GM-CSF	iNeo-Vac-P01	Peptide Vaccine	-
NCT03662815	Clinical Study of a Personalized Neoantigen Cancer Vaccine in Treating Patients With Advanced Malignant Tumor	Unknown status	No Results Available	Advanced Malignant Solid Tumor	Biological: iNeo-Vac-P01|Other: GM-CSF	Phase 1	February 7, 2018	GM-CSF	iNeo-Vac-P02	Peptide Vaccine	-
NCT03532217	Neoantigen DNA Vaccine in Combination With Nivolumab/Ipilimumab and PROSTVAC in Metastatic Hormone-Sensitive Prostate Cancer	Active, not recruiting	No Results Available	Metastatic Hormone-Sensitive Prostate Cancer	Biological: PROSTVAC-V|Biological: PROSTVAC-F|Drug: Nivolumab|Drug: Ipilimumab|Biological: Neoantigen DNA vaccine|Device: TriGrid Delivery System|Procedure: Tumor biopsy|Procedure: Peripheral blood|Procedure: Fecal samples|Procedure: Leukapheresis	Phase 1	September 14, 2018	nivolumab, ipilimumab	Neoantigen DNA Vaccine	DNA vaccine	Nivolumab, Ipilimumab, PROSTVAC-V, PROSTVAC-F
NCT03422094	Neoantigen-based Personalized Vaccine Combined With Immune Checkpoint Blockade Therapy in Patients With Newly Diagnosed, Unmethylated Glioblastoma	Terminated	No Results Available	Glioblastoma	Biological: NeoVax|Biological: Nivolumab|Biological: Ipilimumab|Procedure: Research blood draw|Procedure: Leukapheresis for research	Phase 1	October 31, 2018	Poly ICLC	NeoVax	Peptide Vaccine	Nivolumab, Ipilimumab
NCT03598816	PolyImmune {Durvalumab (MEDI4736) and Tremelimumab} & Vaccine Orchestrated Treatment for Patients With Advanced/Metastatic Renal Cell Carcinoma	Withdrawn	No Results Available	Renal Cell Carcinoma	Drug: Durvalumab|Drug: Tremelimumab|Device: TDS-IM v1.0 System|Biological: Neoantigen DNA Vaccine|Procedure: Research blood draw	Phase 2	August 31, 2020	Durvalumab	Neoantigen DNA Vaccine	DNA vaccine	Durvalumab, Tremelimumab
NCT03480152	Messenger RNA (mRNA)-Based, Personalized Cancer Vaccine Against Neoantigens Expressed by the Autologous Cancer	Terminated	Has Results	Melanoma|Colon Cancer|Gastrointestinal Cancer|Genitourinary Cancer|Hepatocellular Cancer	Biological: National Cancer Institute (NCI)-4650, a messenger ribonucleic acid (mRNA)-based, Personalized Cancer Vaccine	Phase 1|Phase 2	May 18, 2018	Not mentioned	Messenger Ribonucleic Acid (mRNA)-based, Personalized Cancer Vaccine	mRNA vaccine	-
NCT03988283	Neoepitope-based Personalized DNA Vaccine Approach in Pediatric Patients With Recurrent Brain Tumors	Not yet recruiting	No Results Available	Pediatric Recurrent Brain Tumor	Biological: Personalized neoantigen DNA vaccine|Device: TDS-IM System|Procedure: Peripheral blood draw	Phase 1	October 31, 2021	Not specified	Personalized Neoantigen DNA Vaccine	DNA vaccine	-
NCT04105582	Breast Cancer Neoantigen Vaccination With Autologous Dendritic Cells	Active, not recruiting	No Results Available	Breast Cancer|Triple Negative Breast Cancer	Biological: Neo-antigen pulsed Dendritic cell	Phase 1	August 1, 2019	Not mentioned	Neo-antigen Pulsed Dendritic cell	Dendritic cell vaccine	-
NCT03300843	Ability of a Dendritic Cell Vaccine to Immunize Melanoma or Epithelial Cancer Patients Against Defined Mutated Neoantigens Expressed by the Autologous Cancer	Terminated	Has Results	Melanoma|Gastrointestinal Cancer|Breast Cancer|Ovarian Cancer|Pancreatic Cancer	Biological: Peptide loaded dendritic cell vaccine	Phase 2	April 11, 2018	Not mentioned	Peptide Loaded Dendritic Cell Vaccine	Dendritic cell vaccine	-
NCT04072900	A Personalized NeoAntigen Cancer Vaccine Combined With Anti-PD-1 in Melanoma	Recruiting	No Results Available	Melanoma (Skin)	Drug: Peptide|Drug: Anti-PD-1|Drug: rhGM-CSF|Drug: Imiquimod 5% Topical Cream	Phase 1	April 21, 2020	GM-CSF	Personalized NeoAntigen Cancer Vaccine- Neo-Vac-Mn	Peptide Vaccine	Anti-PD-1, Imiquimod 5% Topical Cream
NCT04864379	Clinical Study of a Personalized Neoantigen Cancer Vaccine Combined With Anti-PD-1 and RFA in Patients With Solid Tumors	Recruiting	No Results Available	Advanced Malignant Solid Tumor	Biological: iNeo-Vac-P01|Other: GM-CSF|Drug: PD-1|Procedure: RFA	Phase 1	September 3, 2020	GM-CSF	iNeo-Vac-P01	Peptide Vaccine	PD-1
NCT03953235	A Study of a Personalized Cancer Vaccine Targeting Shared Neoantigens	Recruiting	No Results Available	Non Small Cell Lung Cancer|Colorectal Cancer|Pancreatic Cancer|Solid Tumor|Shared Neoantigen-Positive Solid Tumors	Biological: GRT-C903|Biological: GRT-R904|Biological: nivolumab|Biological: ipilimumab	Phase 1|Phase 2	July 18, 2019	nivolumab, ipilimumab	GRT-C903 and GRT-R904	Shared neoantigen cancer vaccine	Nivolumab, Ipilimumab
NCT03639714	A Study of a Personalized Neoantigen Cancer Vaccine	Recruiting	No Results Available	Non Small Cell Lung Cancer|Colorectal Cancer|Gastroesophageal Adenocarcinoma|Urothelial Carcinoma	Biological: GRT-C901|Biological: GRT-R902|Biological: nivolumab|Biological: ipilimumab	Phase 1|Phase 2	February 13, 2019	nivolumab, ipilimumab	GRT-C901 & GRT-R902	Shared neoantigen cancer vaccine	Nivolumab, Ipilimumab
NCT04509167	Pilot Study of Neoantigen Peptides for the Treatment of Neoplasms	Enrolling by invitation	No Results Available	Neoplasms	Biological: Neoantigen Peptides	Early Phase 1	August 10, 2020	Montanide ISA-51 VG	Neoantigen Peptides	Peptide Vaccine	-
NCT02956551	Personalized DC Vaccine for Lung Cancer	Unknown status	No Results Available	Carcinoma, Non-Small-Cell Lung	Biological: DC vaccine	Phase 1	November 30, 2016	Not mentioned	Neoantigen-Primed Dendritic Cell (DC) Vaccine	Dendritic cell vaccine	-
NCT04078269	MIDRIXNEO-LUNG Dendritic Cell Vaccine in Patients With Non-small Cell Lung Cancer	Recruiting	No Results Available	Non-small Cell Lung Cancer	Biological: Dendritic cell immunotherapy|Biological: Antigen-specific DTH|Biological: Control DTH	Phase 1	August 26, 2019	chemotherapy	MIDRIXNEO-LUNG	Dendritic cell vaccine	-
NCT04147078	Personalized DC Vaccine for Postoperative Cancer	Recruiting	No Results Available	Gastric Cancer|Hepatocellular Carcinoma|Non-Small-Cell Lung Cancer|Colon Rectal Cancer	Biological: DC vaccine subcutaneous administration	Phase 1	June 1, 2019	Not specified	Neoantigen-Primed Dendritic Cell (DC) Vaccine	Dendritic cell vaccine	-
NCT03068832	Neoepitope-based Personalized Vaccine Approach in Pediatric Patients With Recurrent Brain Tumors	Withdrawn	No Results Available	Pediatric Brain Tumor	Biological: Personalized peptide vaccine|Drug: Poly ICLC|Procedure: Peripheral blood draw	Phase 1	September 30, 2021	Poly ICLC	Personalized Peptide Vaccine	Peptide Vaccine	-
NCT03807102	Trail of Tumor Vaccine Used for Adjuvant Therapy in Post Radical Operation Patients With Lung Cancer	Not yet recruiting	No Results Available	Lung Cancer	Biological: Tumor Vaccine	Phase 1|Phase 2	January 16, 2019	Not specified	NeoAntigen Tumor Vaccine	Unspecified	-
NCT04968366	Safety & Efficacy of DC Vaccine and TMZ for the Treatment of Newly-diagnosed Glioblastoma After Surgery	Not yet recruiting	No Results Available	Glioblastoma Multiforme of Brain	Biological: Autologous dendritic cells pulsed with multiple neoantigen peptides.|Drug: Temozolomide adjuvant chemotherapy	Phase 1	August 2021	Temozolomide	Autologous Dendritic Cells pulsed with multiple Neoantigen Peptides	Dendritic cell vaccine	Temozolomide
NCT01885702	Dendritic Cell Vaccination in Patients With Lynch Syndrome or Colorectal Cancer With MSI	Active, not recruiting	No Results Available	Colorectal Cancer	Biological: DC vaccination	Phase 1|Phase 2	October 2010	Not specified	Dendritic Cell vaccination	Dendritic cell vaccine	-
NCT04943848	rHSC-DIPGVax Plus Checkpoint Blockade for the Treatment of Newly Diagnosed DIPG and DMG	Not yet recruiting	No Results Available	Diffuse Intrinsic Pontine Glioma|Diffuse Midline Glioma, H3 K27M-Mutant	Biological: rHSC-DIPGVax|Drug: Balstilimab|Drug: Zalifrelimab	Phase 1	July 2021	Not specified	rHSC-DIPGVax	Heat shock protein vaccine	Balstilimab, Zalifrelimab
NCT03914768	Immune Modulatory DC Vaccine Against Brain Tumor	Enrolling by invitation	No Results Available	Diffuse Intrinsic Pontine Glioma or Glioblastoma	Biological: Immunomodulatory DC vaccine to target DIPG and GBM	Phase 1	March 31, 2019	Not mentioned	Immunomodulatory DC vaccine	Dendritic cell vaccine	Cyclophosphamide
NCT00536120	The Effects of Tysabri Treatment on Vaccination Response and Lymphocyte Subsets in Subjects With Relapsing Forms of Multiple Sclerosis	Completed	Has Results	Multiple Sclerosis	Biological: BG00002 (natalizumab)|Biological: keyhole limpet hemocyanin (KLH)|Biological: tetanus diphtheria toxoid vaccine (Td)	Phase 2	January 2008	natalizumab	Keyhole Limpet Hemocyanin [KLH] and a recall antigen Tetanus Diphtheria Toxoid [Td]	KLH vaccine	Natalizumab
NCT02992977	Safety and Tolerability Study of AutoSynVaxâ„¢ Vaccine in Subjects With Advanced Cancer	Terminated	No Results Available	Advanced Cancer	Biological: AutoSynVax	Phase 1	January 2017	QS-21 Stimulon® adjuvant	AutoSynVax	Heat shock protein vaccine	-
NCT02510950	Neoepitope-based Personalized Vaccine Approach in Patients With Newly Diagnosed Glioblastoma	Terminated	No Results Available	Glioblastoma Multiforme|Astrocytoma, Grade IV	Biological: Personalized peptide vaccine|Drug: Poly-ICLC|Drug: Temozolomide	Phase 1	December 3, 2015	Poly ICLC	Synthetic Long Peptide Vaccine	Peptide Vaccine	Temozolomide
NCT04161755	Study of Personalized Tumor Vaccines (PCVs) and a PD-L1 Blocker in Patients With Pancreatic Cancer That Can be Treated With Surgery	Recruiting	No Results Available	Pancreatic Cancer	Drug: Atezolizumab|Biological: RO7198457|Drug: mFOLFIRINOX	Phase 1	November 11, 2019	Not mentioned	RO7198457	mRNA vaccine	Atezolizumab, mFOLFIRINOX
NCT02129075	CDX-1401 and Poly-ICLC Vaccine Therapy With or Without CDX-301 in Treating Patients With Stage IIB-IV Melanoma	Active, not recruiting	No Results Available	Cutaneous Melanoma|Mucosal Melanoma|Ocular Melanoma|Stage IIB Cutaneous Melanoma AJCC v6 and v7|Stage IIC Cutaneous Melanoma AJCC v6 and v7|Stage III Cutaneous Melanoma AJCC v7|Stage IIIA Cutaneous Melanoma AJCC v7|Stage IIIB Cutaneous Melanoma AJCC v7|Stage IIIC Cutaneous Melanoma AJCC v7|Stage IV Cutaneous Melanoma AJCC v6 and v7	Biological: DEC-205/NY-ESO-1 Fusion Protein CDX-1401|Other: Laboratory Biomarker Analysis|Biological: Neoantigen-based Melanoma-Poly-ICLC Vaccine|Other: Pharmacological Study|Biological: Recombinant Flt3 Ligand	Phase 2	April 9, 2014	Poly ICLC	NeoVax Melanoma Vaccine	Peptide Vaccine	DEC-205/NY-ESO-1 Fusion Protein CDX-1401, Recombinant Flt3 Ligand
NCT03633110	Safety, Tolerability, Immunogenicity, and Antitumor Activity of GEN-009 Adjuvanted Vaccine	Active, not recruiting	No Results Available	Cutaneous Melanoma|Non-small Cell Lung Cancer|Squamous Cell Carcinoma of the Head and Neck|Urothelial Carcinoma|Renal Cell Carcinoma	Biological: GEN-009 Adjuvanted Vaccine|Drug: Nivolumab|Drug: Pembrolizumab	Phase 1|Phase 2	August 29, 2018	Poly ICLC	GEN-009 Adjuvanted Vaccine	Peptide Vaccine	Nivolumab, Pembrolizumab
NCT03166254	Personalized Therapeutic Anti-tumor Vaccine With Pembrolizumab and Standard of Care Chemotherapy in Squamous Non-Small Cell Lung Cancer and Extensive Stage Small Cell Lung Cancer	Withdrawn	No Results Available	Non Small Cell Lung Cancer|NSCLC|Non-small Cell Lung Cancer|Small Cell Lung Extensive Stage	Drug: Pembrolizumab|Biological: NEO-PV-01 vaccine|Procedure: Biopsy|Drug: Poly ICLC|Procedure: Leukapheresis|Procedure: Peripheral blood samples	Phase 1	April 30, 2019	Poly ICLC	NEO-PV-01 vaccine	Peptide Vaccine	Pembrolizumab
NCT04024878	NeoVax With Nivolumab in Patients With Ovarian Cancer	Recruiting	No Results Available	Ovarian Cancer	Drug: Nivolumab|Biological: NeoVax|Procedure: Core Needle Biopsy	Phase 1	November 20, 2020	Poly ICLC	NeoVax	Peptide Vaccine	Nivolumab
NCT03552718	QUILT-2.025 NANT Neoepitope Yeast Vaccine (YE-NEO-001): Adjuvant Immunotherapy Using a Personalized Neoepitope Yeast-Based Vaccine To Induce T-Cell Responses In Subjects W/ Previously Treated Cancers.	Unknown status	No Results Available	Colorectal Cancer|Breast Cancer|Head and Neck Squamous Cell Carcinoma|Melanoma|Non Small Cell Lung Cancer|Pancreatic Cancer|Liver Cancer	Biological: YE-NEO-001	Phase 1	August 10, 2018	Not specified	YE-NEO-001	Yeast vaccine	-
NCT03568058	Personalized Immunotherapy in Adults With Advanced Cancers Immunotherapy in Adults With Advanced Cancers	Active, not recruiting	No Results Available	Advanced Cancer	Drug: personalized vaccine|Drug: Pembrolizumab	Phase 1	July 26, 2018	Not mentioned	Personalized Vaccine	Unspecified	Pembrolizumab
NCT04879888	Personalized Vaccine for Cancer Immunotherapy	Completed	No Results Available	Breast Cancer Female	Biological: Peptide pulsed Dendritic cell	Phase 1	August 2016	Not specified	Peptide pulsed Dendritic cell	Dendritic cell vaccine	-
NCT02576145	A Study to Assess Immune Response in Pediatric Kidney Transplant Recipients Treated With Daclizumab (Zenapax)	Completed	Has Results	Kidney Transplantation	Biological: DT|Drug: Daclizumab|Biological: KLH	Phase 2	April 2003	Td	KLH, Tetanus Toxoid	KLH vaccine	Daclizumab, Diphtheria and Tetanus Toxoid
NCT03559413	Patient-individualized Peptide Vaccination Based on Tumor-specific Mutations in Children and Young Adults With Primary/Relapsed ALL	Active, not recruiting	No Results Available	Primary/Relapsed Acute Lymphoblastic Leukemia (ALL) of Childhood, Adolescents and Young Adults	Biological: Individual peptide vaccination with adjuvant GM-CSF and Imiquimod	Phase 1|Phase 2	June 2016	GM-CSF	Individual peptide vaccination	Peptide Vaccine	Imiquimod
NCT03650114	Long-term Safety, Tolerability and Effectiveness Study of Ofatumumab in Patients With Relapsing MS	Recruiting	No Results Available	Relapsing Multiple Sclerosis	Biological: Ofatumumab|Biological: Tetanus toxoid (TT) containing vaccine (Td, Tdap)|Biological: 13-valent pneumococcal conjugate vaccine (13-PCV)|Biological: 23-valent pneumococcal polysaccharide vaccine (23-PPV)|Biological: Seasonal Quadrivalent influenza vaccine|Biological: Keyhole limpet hemocyanin (KLH) neo-antigen	Phase 2	November 22, 2018	Td	Keyhole Limpet Hemocyanin (KLH) neo-antigen, Tetanus Toxoid	KLH vaccine	Ofatumumab, 13-valent pneumococcal conjugate vaccine (13-PCV), 23-valent pneumococcal polysaccharide vaccine (23-PPV), Seasonal Quadrivalent influenza vaccine
NCT04943718	Personalized Vaccine for Patients With Recurrent Malignant Glioma	Recruiting	No Results Available	Malignant Glioma|Recurrent Glioma	Biological: personalized vaccine	Phase 1	July 15, 2021	Not mentioned	Personalized vaccine	Peptide Vaccine	-
NCT02510950	Neoepitope-based Personalized Vaccine Approach in Patients With Newly Diagnosed Glioblastoma	Terminated	No Results Available	Glioblastoma Multiforme|Astrocytoma, Grade IV	Biological: Personalized peptide vaccine|Drug: Poly-ICLC|Drug: Temozolomide	Phase 1	December 3, 2015	Poly ICLC	Personalized Peptide vaccine	Peptide Vaccine	Temozolomide
NCT01081223	Phase I/II Study To Test The Safety and Efficacy of TVI-Brain-1 As A Treatment For Recurrent Grade IV Glioma	Completed	No Results Available	Glioma|High Grade Astrocytoma|Glioblastoma Multiforme	Biological: Cancer vaccine plus immune adjuvant, plus activated white blood cells	Phase 1|Phase 2	April 2010	GM-CSF	TVI-Brain-1	White blood cell vaccine	IL-2
NCT02722512	Trial of Heat Shock Protein Peptide Complex-96 (HSPPC-96) Vaccine	Terminated	No Results Available	Glioblastoma Multiforme|Astrocytoma, Grade III|Anaplastic Ependymoma|Clear Cell Ependymoma|Ependymoma	Biological: Heat Shock Protein Peptide Complex-96 (HSPPC-96)|Procedure: Tumor Resection|Radiation: Radiation	Phase 1	July 2016	Not mentioned	HSPPC-96	Heat Shock Protein Vaccine	-
NCT01290692	Study To Test the Safety and Efficacy of TVI-Brain-1 As A Treatment for Recurrent Grade IV Glioma	Completed	No Results Available	Grade IV Glioma|Grade IV Astrocytoma|Glioblastoma Multiforme	Biological: TVI-Brain-1	Phase 2	June 2011	Not specified	TVI-Brain-1	White blood cell vaccine	-
NCT02924038	A Study of Varlilumab and IMA950 Vaccine Plus Poly-ICLC in Patients With WHO Grade II Low-Grade Glioma (LGG)	Active, not recruiting	No Results Available	Glioma|Malignant Glioma|Astrocytoma, Grade II|Oligodendroglioma|Glioma, Astrocytic|Oligoastrocytoma, Mixed	Biological: IMA950|Biological: poly-ICLC|Biological: Varlilumab	Phase 1	April 3, 2017	Poly ICLC	IMA950 vaccine	Peptide Vaccine	Varlilumab
NCT01635283	Vaccine for Patients With Newly Diagnosed or Recurrent Low-Grade Glioma	Completed	Has Results	Adult Diffuse Astrocytoma|Adult Mixed Glioma|Adult Oligodendroglioma|Recurrent Adult Brain Tumor|Adult Oligoastrocytoma	Biological: tumor lysate-pulsed autologous dendritic cell vaccine|Other: laboratory biomarker analysis	Phase 2	January 10, 2012	Poly ICLC	Tumor Lysate-pulsed Autologous Dendritic Cell vaccine	Dendritic cell vaccine	-
NCT01522820	Vaccine Therapy With or Without Sirolimus in Treating Patients With NY-ESO-1 Expressing Solid Tumors	Completed	No Results Available	Anaplastic Astrocytoma|Anaplastic Oligoastrocytoma|Anaplastic Oligodendroglioma|Estrogen Receptor Negative|Estrogen Receptor Positive|Glioblastoma|Hormone-Resistant Prostate Cancer|Metastatic Prostate Carcinoma|Metastatic Renal Cell Cancer|Recurrent Adult Brain Neoplasm|Recurrent Bladder Carcinoma|Recurrent Breast Carcinoma|Recurrent Colorectal Carcinoma|Recurrent Esophageal Carcinoma|Recurrent G…	Biological: DEC-205/NY-ESO-1 Fusion Protein CDX-1401|Other: Laboratory Biomarker Analysis|Other: Pharmacological Study|Drug: Sirolimus	Phase 1	March 2012	Not mentioned	DEC-205/NY-ESO-1 Fusion Protein CDX-1401	Fusion protein vaccine	Sirolimus
NCT00107185	Vaccine Therapy in Treating Young Patients Who Are Undergoing Surgery for Malignant Glioma	Completed	No Results Available	Brain and Central Nervous System Tumors	Biological: therapeutic autologous dendritic cells	Phase 1	January 2005	Not specified	Therapeutic Autologous Dendritic Cells	Dendritic cell vaccine	-
NCT00890032	Vaccine Therapy in Treating Patients Undergoing Surgery for Recurrent Glioblastoma Multiforme	Completed	No Results Available	Recurrent Central Nervous System Neoplasm	Biological: BTSC mRNA-loaded DCs	Phase 1	September 2009	Not mentioned	BTSC mRNA-loaded DCs	Dendritic cell vaccine	-
NCT02709616	Personalized Cellular Vaccine for Glioblastoma (PERCELLVAC)	Unknown status	No Results Available	Glioblastoma	Biological: Personalized cellular vaccine	Phase 1	March 2016	Not mentioned	Personalized cellular vaccine PERCELLVAC	Dendritic cell vaccine	-
NCT04015700	Neoantigen-based Personalized DNA Vaccine in Patients With Newly Diagnosed, Unmethylated Glioblastoma	Recruiting	No Results Available	Glioblastoma	Biological: Personalized neoantigen DNA vaccine supplied by Geneos Therapeutics|Device: CELLECTRA®2000 EP Device supplied by Geneos Therapeutics|Drug: Plasmid encoded IL-12	Phase 1	July 14, 2020	IL-12	Personalized Neoantigen DNA vaccine supplied by Geneos Therapeutics	DNA vaccine	IL-12
NCT01702792	Derivation of Tumor Specific Hybridomas	Terminated	No Results Available	Glioblastoma	Biological: Tumor Vaccine	Phase 1	January 2014	Montanide ISA 51 VG	Tumor Vaccine	Lysate vaccine	-
NCT02149225	GAPVAC Phase I Trial in Newly Diagnosed Glioblastoma Patients	Completed	No Results Available	Glioblastoma	Drug: APVAC1 vaccine plus Poly-ICLC and GM-CSF|Drug: APVAC2 vaccine plus Poly-ICLC and GM-CSF	Phase 1	October 2014	Poly-ICLC & GM-CSF	APVAC vaccine	Unspecified	-
NCT03223103	Safety and Immunogenicity of Personalized Genomic Vaccine and Tumor Treating Fields (TTFields) to Treat Glioblastoma	Active, not recruiting	No Results Available	Glioblastoma	Drug: Poly-ICLC|Device: Tumor Treating Fields|Biological: Peptides	Phase 1	March 1, 2018	Poly ICLC	Mutation-derived Tumor vaccine	Peptide Vaccine	Tumor Treating Fields (TTFields)
NCT04573140	A Study of RNA-lipid Particle (RNA-LP) Vaccines for Newly Diagnosed Pediatric High-Grade Gliomas (pHGG) and Adult Glioblastoma (GBM)	Not yet recruiting	No Results Available	Adult Glioblastoma	Biological: Autologous total tumor mRNA and pp65 full length (fl) lysosomal associated membrane protein (LAMP) mRNA loaded DOTAP liposome vaccine administered intravenously (RNA loaded lipid particles, RNA-LPs)	Phase 1	July 2021	Liposome	Autologous total tumor mRNA and pp65 full length (fl) lysosomal associated membrane protein (LAMP) mRNA loaded DOTAP liposome vaccine	mRNA vaccine	-
NCT03360708	Vaccine Therapy in Treating Patients With Recurrent Glioblastoma	Active, not recruiting	No Results Available	Giant Cell Glioblastoma|Recurrent Glioblastoma|Recurrent Gliosarcoma	Other: Laboratory Biomarker Analysis|Biological: Malignant Glioma Tumor Lysate-Pulsed Autologous Dendritic Cell Vaccine	Early Phase 1	June 3, 2019	Not mentioned	Malignant Glioma Tumor Lysate-Pulsed Autologous Dendritic Cell Vaccine	Dendritic cell vaccine	-
NCT03422094	Neoantigen-based Personalized Vaccine Combined With Immune Checkpoint Blockade Therapy in Patients With Newly Diagnosed, Unmethylated Glioblastoma	Terminated	No Results Available	Glioblastoma	Biological: NeoVax|Biological: Nivolumab|Biological: Ipilimumab|Procedure: Research blood draw|Procedure: Leukapheresis for research	Phase 1	October 31, 2018	Poly ICLC	NeoVax	Peptide Vaccine	Nivolumab, Ipilimumab
NCT02287428	Personalized NeoAntigen Cancer Vaccine w RT Plus Pembrolizumab for Patients With Newly Diagnosed GBM	Recruiting	No Results Available	Glioblastoma	Radiation: Radiation Therapy|Biological: Personalized NeoAntigen Vaccine|Drug: Pembrolizumab|Drug: Temozolomide	Phase 1	November 2014	temozolomide	NeoVax	Peptide Vaccine	Pembrolizumab, Temozolomide
NCT01814813	Vaccine Therapy With Bevacizumab Versus Bevacizumab Alone in Treating Patients With Recurrent Glioblastoma Multiforme That Can Be Removed by Surgery	Active, not recruiting	Has Results	Recurrent Glioblastoma|Recurrent Adult Brain Tumor|Gliosarcoma	Biological: HSPPC-96|Drug: bevacizumab	Phase 2	May 2013	Not mentioned	HSPPC-96	Heat shock protein vaccine	Bevacizumab
NCT00004024	Biological Therapy Following Surgery and Radiation Therapy in Treating Patients With Primary or Recurrent Astrocytoma or Oligodendroglioma	Completed	No Results Available	Brain and Central Nervous System Tumors	Biological: aldesleukin|Biological: autologous tumor cell vaccine|Biological: muromonab-CD3|Biological: sargramostim|Biological: therapeutic autologous lymphocytes|Procedure: surgical procedure|Radiation: radiation therapy	Phase 2	June 1997	GM-CSF	Autologous Tumor Cell vaccine	Unspecified	Aldesleukin, Muromonab-CD3, Sargramostim, Therapeutic autologous lymphocytes
NCT03018288	Radiation Therapy Plus Temozolomide and Pembrolizumab With and Without HSPPC-96 in Newly Diagnosed Glioblastoma (GBM)	Recruiting	No Results Available	Glioblastoma	Drug: Pembrolizumab|Biological: HSPPC-96|Drug: Temozolomide|Other: Placebo	Phase 2	September 21, 2017	Temozolomide, Pembrolizumab	HSPPC-96	Heat shock protein vaccine	Pembrolizumab, Temozolomide
NCT02122822	Research for Immunotherapy of Glioblastoma With Autologous Heat Shock Protein gp96	Completed	No Results Available	Glioma	Biological: gp96	Phase 1	July 2013	Not mentioned	Gp96	Heat shock protein vaccine	-
NCT00003185	Biological Therapy in Treating Patients With Glioblastoma Multiforme	Completed	No Results Available	Brain and Central Nervous System Tumors	Biological: autologous tumor cell vaccine|Biological: sargramostim|Biological: tumor-draining lymph node lymphocyte therapy|Drug: cyclophosphamide|Procedure: conventional surgery	Phase 2	August 1997	GM-CSF	Autologous Tumor cell vaccine	Unspecified	Sargramostim, Cyclophosphamide
NCT01280552	A Study of ICT-107 Immunotherapy in Glioblastoma Multiforme (GBM)	Completed	Has Results	Glioblastoma Multiforme	Biological: ICT-107|Biological: Placebo DC	Phase 2	January 2011	Not mentioned	ICT-107	Dendritic cell vaccine	-
NCT03068832	Neoepitope-based Personalized Vaccine Approach in Pediatric Patients With Recurrent Brain Tumors	Withdrawn	No Results Available	Pediatric Brain Tumor	Biological: Personalized peptide vaccine|Drug: Poly ICLC|Procedure: Peripheral blood draw	Phase 1	September 30, 2021	Poly ICLC	Personalized Synthetic Long Peptide vaccine	Peptide Vaccine	-
NCT02808416	Personalized Cellular Vaccine for Brain Metastases (PERCELLVAC3)	Unknown status	No Results Available	Brain Cancer|Neoplasm Metastases	Biological: Personalized cellular vaccine	Phase 1	June 2016	Not mentioned	PERCELLVAC3	Dendritic cell vaccine	-
NCT00293423	GP96 Heat Shock Protein-Peptide Complex Vaccine in Treating Patients With Recurrent or Progressive Glioma	Completed	Has Results	Brain and Central Nervous System Tumors	Biological: HSPPC-96|Procedure: Standard Surgical Resection	Phase 1|Phase 2	November 18, 2005	Not specified	HSPPC-96	Heat shock protein vaccine	-
NCT00905060	HSPPC-96 Vaccine With Temozolomide in Patients With Newly Diagnosed GBM	Completed	Has Results	Brain and Central Nervous System Tumors	Biological: HSPPC-96|Drug: Temozolomide|Procedure: Standard Surgical Resection	Phase 2	June 29, 2009	Temozolomide	HSPPC-97	Heat shock protein vaccine	Temozolomide
NCT02332889	Phase I/II: Decitabine/Vaccine Therapy in Relapsed/Refractory Pediatric High Grade Gliomas/Medulloblastomas/CNS PNETs	Terminated	Has Results	Gliomas|Medulloblastoma|Neuroectodermal Tumors, Primitive	Biological: Vaccine (autologous dendritic cells)|Drug: Decitabine and Hiltonol	Phase 1|Phase 2	April 2015	Poly ICLC, Decitabine	Autologous Dendritic Cells	Dendritic cell vaccine	-
NCT04808245	A MultIceNTER Phase I Peptide VaCcine Trial for the Treatment of H3-Mutated Gliomas	Not yet recruiting	No Results Available	Newly Diagnosed H3-mutated Glioma	Drug: Tecentriq 1200 MG in 20 ML Injection|Biological: H3K27M peptide vaccine|Other: Imiquimod (5%)	Phase 1	April 2021	Imiquimod	H3K27M Peptide Vaccine	Peptide Vaccine	Tecentriq, Imiquimod
NCT04943718	Personalized Vaccine for Patients With Recurrent Malignant Glioma	Recruiting	No Results Available	Malignant Glioma|Recurrent Glioma	Biological: personalized vaccine	Phase 1	July 15, 2021	Not mentioned	Personalized vaccine	Peptide Vaccine	-
NCT00694330	Vaccination With Lethally Irradiated Glioma Cells Mixed With GM-K562 Cells in Patients Undergoing Craniotomy For Recurrent Tumor	Completed	No Results Available	Glioma	Biological: GM-K562 Vaccination	Phase 1	June 2008	GM-CSF	GM-K562 Vaccination	Unspecified	-
NCT04041310	Nous-209 Genetic Vaccine for the Treatment of Microsatellite Unstable Solid Tumors	Active, not recruiting	No Results Available	Solid Tumor, Adult	Biological: GAd-209-FSP low dose|Biological: MVA-209-FSP low dose|Biological: GAd-209-FSP high dose|Biological: MVA-209-FSP high dose|Biological: GAd20-209-FSP, RP2D|Biological: MVA-209-FSP, RP2D	Phase 1	October 21, 2019	anti-PD-1, or PD-L1 or PD-L2	GAd20-209-FSP IM vaccine, MVA-209-FSP IM vaccine	Peptide Vaccine	Pembrolizumab
NCT03893903	AMPLIFYing NEOepitope-specific VACcine Responses in Progressive Diffuse Glioma	Recruiting	No Results Available	Malignant Glioma	Drug: IDH1R132H peptide vaccine|Drug: Avelumab	Phase 1	October 19, 2018	Montanide®	IDH1R132H-specific vaccine	Peptide Vaccine	Avelumab
NCT03289962	A Study of Autogene Cevumeran (RO7198457) as a Single Agent and in Combination With Atezolizumab in Participants With Locally Advanced or Metastatic Tumors	Recruiting	No Results Available	Melanoma|Non-Small Cell Lung Cancer|Bladder Cancer|Colorectal Cancer|Triple Negative Breast Cancer|Renal Cancer|Head and Neck Cancer|Other Solid Cancers	Drug: Autogene cevumeran|Drug: Atezolizumab	Phase 1	December 21, 2017	atezolizumab	Autogene Cevumeran	mRNA vaccine	Atezolizumab
NCT03121677	Personalized Tumor Vaccine Strategy and PD-1 Blockade in Patients With Follicular Lymphoma	Recruiting	No Results Available	Follicular Lymphoma	Biological: Personalized tumor vaccine|Drug: Poly ICLC|Biological: Nivolumab|Procedure: Peripheral blood draws|Procedure: Leukapheresis|Biological: Rituximab|Procedure: Biopsy	Phase 1	October 16, 2018	Poly ICLC	Personalized Tumor vaccine	Peptide Vaccine	Nivolumab, Rituximab
NCT02897765	A Personal Cancer Vaccine (NEO-PV-01) w/ Nivolumab for Patients With Melanoma, Lung Cancer or Bladder Cancer	Completed	No Results Available	Urinary Bladder Cancer|Bladder Tumors|Transitional Cell Carcinoma of the Bladder|Malignant Melanoma|Melanoma|Skin Cancer|Carcinoma, Non-Small-Cell Lung|Lung Cancer	Biological: NEO-PV-01|Biological: Nivolumab|Other: Adjuvant	Phase 1	October 2016	Poly-ICLC	NEO-PV-01	Peptide Vaccine	Nivolumab
NCT02348320	Safety and Immunogenicity of a Personalized Polyepitope DNA Vaccine Strategy in Breast Cancer Patients With Persistent Triple-Negative Disease Following Neoadjuvant Chemotherapy	Completed	No Results Available	Triple Negative Breast Cancer|Triple-Negative Breast Cancer|Triple Negative Breast Neoplasms	Biological: Personalized polyepitope DNA vaccine	Phase 1	June 17, 2015	Not mentioned	Personalized Polyepitope DNA vaccine	DNA vaccine	-
NCT03597282	A Personal Cancer Vaccine (NEO-PV-01) and APX005M or Ipilimumab With Nivolumab in Patients With Advanced Melanoma	Terminated	No Results Available	Metastatic Melanoma	Biological: NEO-PV-01|Biological: Nivolumab|Other: Adjuvant|Biological: APX005M|Biological: ipilimumab	Phase 1	October 8, 2018	Poly-ICLC	NEO-PV-01	Peptide Vaccine	Nivolumab, APX005M, Ipilimumab
NCT03532217	Neoantigen DNA Vaccine in Combination With Nivolumab/Ipilimumab and PROSTVAC in Metastatic Hormone-Sensitive Prostate Cancer	Active, not recruiting	No Results Available	Metastatic Hormone-Sensitive Prostate Cancer	Biological: PROSTVAC-V|Biological: PROSTVAC-F|Drug: Nivolumab|Drug: Ipilimumab|Biological: Neoantigen DNA vaccine|Device: TriGrid Delivery System|Procedure: Tumor biopsy|Procedure: Peripheral blood|Procedure: Fecal samples|Procedure: Leukapheresis	Phase 1	September 14, 2018	Not mentioned	Neoantigen DNA vaccine	DNA vaccine	Nivolumab, Ipilimumab, PROSTVAC-V, PROSTVAC-F
NCT03422094	Neoantigen-based Personalized Vaccine Combined With Immune Checkpoint Blockade Therapy in Patients With Newly Diagnosed, Unmethylated Glioblastoma	Terminated	No Results Available	Glioblastoma	Biological: NeoVax|Biological: Nivolumab|Biological: Ipilimumab|Procedure: Research blood draw|Procedure: Leukapheresis for research	Phase 1	October 31, 2018	poly-ICLC	NeoVax	Peptide Vaccine	Nivolumab, Ipilimumab
NCT03380871	A Personal Cancer Vaccine (NEO-PV-01) With Pembrolizumab and Chemotherapy for Patients With Lung Cancer	Completed	No Results Available	Carcinoma, Non-Small-Cell Lung|Lung Cancer|Nonsquamous Nonsmall Cell Neoplasm of Lung	Biological: NEO-PV-01|Biological: Pembrolizumab|Other: Adjuvant|Drug: Carboplatin|Drug: Pemetrexed	Phase 1	May 4, 2018	Poly-ICLC	NEO-PV-01	Peptide Vaccine	Pembrolizumab, Carboplatin & Pemetrexed chemotherapy
NCT03223103	Safety and Immunogenicity of Personalized Genomic Vaccine and Tumor Treating Fields (TTFields) to Treat Glioblastoma	Active, not recruiting	No Results Available	Glioblastoma	Drug: Poly-ICLC|Device: Tumor Treating Fields|Biological: Peptides	Phase 1	March 1, 2018	Poly-ICLC	Personalized peptides	Peptide Vaccine	-
NCT02721043	Safety and Immunogenicity of Personalized Genomic Vaccine to Treat Malignancies	Completed	No Results Available	Solid Tumors	Biological: Peptides|Drug: Poly-ICLC|Drug: Lenalidomide	Phase 1	April 2016	Poly-ICLC	PGV001	Peptide Vaccine	Lenalidomide
NCT03639714	A Study of a Personalized Neoantigen Cancer Vaccine	Active, not recruiting	No Results Available	Non Small Cell Lung Cancer|Colorectal Cancer|Gastroesophageal Adenocarcinoma|Urothelial Carcinoma	Biological: GRT-C901|Biological: GRT-R902|Biological: nivolumab|Biological: ipilimumab	Phase 1|Phase 2	February 13, 2019	Not mentioned	GRT-C901, GRT-R902	mRNA vaccine	Ipilimumab, Nivolumab
NCT03480152	Messenger RNA (mRNA)-Based, Personalized Cancer Vaccine Against Neoantigens Expressed by the Autologous Cancer	Terminated	Has Results	Melanoma|Colon Cancer|Gastrointestinal Cancer|Genitourinary Cancer|Hepatocellular Cancer	Biological: National Cancer Institute (NCI)-4650, a messenger ribonucleic acid (mRNA)-based, Personalized Cancer Vaccine	Phase 1|Phase 2	May 18, 2018	Not mentioned	National Cancer Institute (NCI)-4650, a messenger ribonucleic acid (mRNA)-based, Personalized Cancer Vaccine	mRNA vaccine	-
NCT03092453	Dendritic Cell Vaccination in Patients With Advanced Melanoma	Recruiting	No Results Available	Melanoma	Biological: Mature dendritic cell (DC) vaccine|Drug: Cyclophosphamide 300mg/m^2|Drug: Pembrolizumab	Phase 1	May 1, 2017	Not mentioned	Mature Dendritic Cell (DC) vaccine	Dendritic cell vaccine	Pembrolizumab, Cyclophosphamide
NCT02992977	Safety and Tolerability Study of AutoSynVaxâ„¢ Vaccine in Subjects With Advanced Cancer	Terminated	No Results Available	Advanced Cancer	Biological: AutoSynVaxâ„¢ vaccine	Phase 1	January 2017	QS-21 Stimulon®	AutoSynVax™ vaccine	Heat shock protein vaccine	-
NCT02950766	NeoVax Plus Ipilimumab in Renal Cell Carcinoma	Recruiting	No Results Available	Kidney Cancer	Drug: NeoVax|Drug: Ipilimumab	Phase 1	March 3, 2019	Poly-ICLC	NeoVax	Peptide Vaccine	Ipilimumab
NCT02897765	A Personal Cancer Vaccine (NEO-PV-01) w/ Nivolumab for Patients With Melanoma, Lung Cancer or Bladder Cancer	Completed	No Results Available	Urinary Bladder Cancer|Bladder Tumors|Transitional Cell Carcinoma of the Bladder|Malignant Melanoma|Melanoma|Skin Cancer|Carcinoma, Non-Small-Cell Lung|Lung Cancer	Biological: NEO-PV-01|Biological: Nivolumab|Other: Adjuvant	Phase 1	October 2016	Poly-ICLC	NEO-PV-01	Peptide Vaccine	Nivolumab
NCT00683670	Dendritic Cells (White Blood Cells) Vaccination for Advanced Melanoma	Completed	No Results Available	Melanoma	Drug: cyclophosphamide|Biological: Mature dendritic cell vaccine	Phase 1	August 2008	Not mentioned	Mature Dendritic Cell vaccine	Dendritic cell vaccine	Cyclophosphamide
NCT04267237	A Study of the Efficacy and Safety of RO7198457 in Combination With Atezolizumab Versus Atezolizumab Alone Following Adjuvant Platinum-Doublet Chemotherapy in Participants Who Are ctDNA Positive After Surgical Resection of Stage II-III Non-Small Cell Lung Cancer	Withdrawn	No Results Available	Non-small Cell Lung Cancer (NSCLC)	Drug: Atezolizumab|Drug: RO7198457	Phase 2	March 31, 2021	Not mentioned	Autogene Cevumeran	mRNA vaccine	Atezolizumab
NCT03897881	An Efficacy Study of Adjuvant Treatment With the Personalized Cancer Vaccine mRNA-4157 and Pembrolizumab in Participants With High-Risk Melanoma (KEYNOTE-942)	Recruiting	No Results Available	Melanoma	Biological: mRNA-4157|Biological: Pembrolizumab	Phase 2	July 18, 2019	Not mentioned	mRNA-4157	mRNA vaccine	Pembrolizumab
NCT03815058	A Study to Evaluate The Efficacy And Safety Of RO7198457 In Combination With Pembrolizumab Versus Pembrolizumab Alone In Participants With Previously Untreated Advanced Melanoma.	Recruiting	No Results Available	Advanced Melanoma	Biological: RO7198457|Drug: Pembrolizumab	Phase 2	January 8, 2019	Not mentioned	Autogene Cevumeran	mRNA vaccine	Pembrolizumab
NCT03313778	Safety, Tolerability, and Immunogenicity of mRNA-4157 Alone in Participants With Resected Solid Tumors and in Combination With Pembrolizumab in Participants With Unresectable Solid Tumors	Recruiting	No Results Available	Solid Tumors	Biological: mRNA-4157|Biological: Pembrolizumab	Phase 1	August 14, 2017	Not mentioned	mRNA-4157	mRNA vaccine	Pembrolizumab
NCT03289962	A Study of Autogene Cevumeran (RO7198457) as a Single Agent and in Combination With Atezolizumab in Participants With Locally Advanced or Metastatic Tumors	Recruiting	No Results Available	Melanoma|Non-Small Cell Lung Cancer|Bladder Cancer|Colorectal Cancer|Triple Negative Breast Cancer|Renal Cancer|Head and Neck Cancer|Other Solid Cancers	Drug: Autogene cevumeran|Drug: Atezolizumab	Phase 1	December 21, 2017	Not mentioned	Autogene Cevumeran	mRNA vaccine	Atezolizumab
NCT02035956	IVAC MUTANOME Phase I Clinical Trial	Completed	No Results Available	Melanoma	Biological: IVAC MUTANOME, RBL001/RBL002	Phase 1	December 2013	Not mentioned	IVAC MUTANOME	mRNA vaccine	RBL001/RBL002
NCT03597282	A Personal Cancer Vaccine (NEO-PV-01) and APX005M or Ipilimumab With Nivolumab in Patients With Advanced Melanoma	Terminated	No Results Available	Metastatic Melanoma	Biological: NEO-PV-01|Biological: Nivolumab|Other: Adjuvant|Biological: APX005M|Biological: ipilimumab	Phase 1	October 8, 2018	Poly-ICLC	NEO-PV-01	Peptide Vaccine	Nivolumab, APX005M, Ipilimumab
NCT03548467	A Study to Evaluate Safety and Efficacy of Multiple Dosing With VB10.NEO and Bempegaldesleukin (NKTR-214) Immunotherapy in Patients With Locally Advanced or Metastatic Cancer	Active, not recruiting	No Results Available	Locally Advanced or Metastatic Solid Tumours	Biological: VB10.NEO|Drug: Bempegaldesleukin	Phase 1|Phase 2	April 4, 2018	Not mentioned	VB10.NEO	DNA vaccine	Bempegaldesleukin
NCT02933073	Study of Oncoimmunome for the Treatment of Stage III/IV Ovarian Carcinoma	Suspended	No Results Available	Ovarian Cancer	Biological: OncoImmunome	Phase 1	November 2016	Not mentioned	OncoImmunome Vaccine	Peptide Vaccine	-
NCT02897765	A Personal Cancer Vaccine (NEO-PV-01) w/ Nivolumab for Patients With Melanoma, Lung Cancer or Bladder Cancer	Completed	No Results Available	Urinary Bladder Cancer|Bladder Tumors|Transitional Cell Carcinoma of the Bladder|Malignant Melanoma|Melanoma|Skin Cancer|Carcinoma, Non-Small-Cell Lung|Lung Cancer	Biological: NEO-PV-01|Biological: Nivolumab|Other: Adjuvant	Phase 1	October 2016	Poly-ICLC	NEO-PV-01	Peptide Vaccine	Nivolumab
NCT02600949	Personalized Peptide Vaccine in Treating Patients With Advanced Pancreatic Cancer or Colorectal Cancer	Recruiting	No Results Available	Colorectal Adenocarcinoma|Pancreatic Ductal Adenocarcinoma|Stage IV Colorectal Cancer AJCC v7|Stage IV Pancreatic Cancer AJCC v6 and v7|Stage IVA Colorectal Cancer AJCC v7|Stage IVB Colorectal Cancer AJCC v7	Drug: Imiquimod|Other: Laboratory Biomarker Analysis|Biological: Pembrolizumab|Biological: Synthetic Tumor-Associated Peptide Vaccine Therapy	Phase 1	May 11, 2016	Not mentioned	Synthetic Tumor-Associated Peptide Vaccine Therapy	Peptide Vaccine	Imiquimod, Pembrolizumab
NCT04078269	MIDRIXNEO-LUNG Dendritic Cell Vaccine in Patients With Non-small Cell Lung Cancer	Recruiting	No Results Available	Non-small Cell Lung Cancer	Biological: Dendritic cell immunotherapy|Biological: Antigen-specific DTH|Biological: Control DTH	Phase 1	August 26, 2019	Not mentioned	MIDRIXNEO-LUNG	Dendritic cell vaccine	Antigen-specific DTH
NCT03908671	Clinical Study of Personalized mRNA Vaccine Encoding Neoantigen in Patients With Advanced Esophageal Cancer and Non-small Cell Lung Cancer	Not yet recruiting	No Results Available	Esophageal Cancer|Non Small Cell Lung Cancer	Biological: Personalized mRNA Tumor Vaccine	Not Applicable	May 2019	Not mentioned	Personalized mRNA Tumor Vaccine	mRNA vaccine	-
NCT03199040	Neoantigen DNA Vaccine Alone vs. Neoantigen DNA Vaccine Plus Durvalumab in Triple Negative Breast Cancer Patients Following Standard of Care Therapy	Active, not recruiting	No Results Available	Triple Negative Breast Cancer|Triple Negative Breast Neoplasms|TNBC - Triple-Negative Breast Cancer|Triple-negative Breast Carcinoma	Drug: Durvalumab|Biological: Neoantigen DNA vaccine|Device: TDS-IM system (Inchor Medical Systems)|Procedure: Peripheral blood draw	Phase 1	August 8, 2019	Not mentioned	Neoantigen DNA vaccine	DNA vaccine	Durvalumab
NCT03121677	Personalized Tumor Vaccine Strategy and PD-1 Blockade in Patients With Follicular Lymphoma	Recruiting	No Results Available	Follicular Lymphoma	Biological: Personalized tumor vaccine|Drug: Poly ICLC|Biological: Nivolumab|Procedure: Peripheral blood draws|Procedure: Leukapheresis|Biological: Rituximab|Procedure: Biopsy	Phase 1	October 16, 2018	Poly ICLC	Personalized Tumor Vaccine	Peptide Vaccine	Nivolumab, Rituximab
NCT03012100	Multi-epitope Folate Receptor Alpha Peptide Vaccine, GM-CSF, and Cyclophosphamide in Treating Patients With Triple Negative Breast Cancer		Active, not recruiting	No Results Available	Triple Negative Breast Cancer	Phase 2	January 6, 2017	GM-CSF	Multi-epitope Folate Receptor Alpha Peptide Vaccine	Peptide vaccine	Cyclophosphamide
NCT04206254	GP96 Heat Shock Protein-Peptide Complex Vaccine in Treating Patients With Liver Cancer		Not yet recruiting	No Results Available	Liver Cancer	Phase 2	December 20, 2019	Not mentioned	Gp96	Heat shock protein vaccine	-
NCT01067287	Blockade of PD-1 in Conjunction With the Dendritic Cell/Myeloma Vaccines Following Stem Cell Transplantation		Active, not recruiting	No Results Available	multiple myeloma	Phase 3	February 11, 2010	Not mentioned	Dendritic Cell Fusion Vaccine	Dendritic cell vaccine	CT-011
NCT01153113	Human Telomerase Reverse Transcriptase Messenger RNA (hTERT mRNA) Transfected Dendritic Cell Vaccines		Withdrawn	No Results Available	prostate cancer	Phase 2	June 29, 2010	Not mentioned	hTERT mRNA DC	mRNA vaccine	-
NCT00514189	Feasibility Study of Acute Myelogenous Leukemia mRNA Plus Lysate Loaded Dendritic Cell Vaccines		Terminated	No Results Available	Leukemia	Phase 1	August 9, 2007	Not mentioned	Autologous Dendritic Cells	mRNA vaccine	-
NCT05242965	A Multiple Antigen Vaccine (STEMVAC) for the Treatment of Patients With Stage IV Non-Squamous Non-Small Cell Lung Cancer		Not yet recruiting	No Results Available	Non-Small Cell Lung Cancer	Phase 2	February 16, 2022	GM.CSF	STEMVAC	DNA vaccine	-
